# Supplementary material for: Synthesis and Evaluation of 11C-Labeled Triazolones as Probes for Imaging Fatty Acid Synthase Expression by Positron Emission Tomography
Source: Molecules. 2022 Feb 25;27(5):1552. doi: 10.3390/molecules27051552 (PMC8911806; doi:10.3390/molecules27051552)
Supplement: Supplementary file 1 [file molecules-27-01552-s001.zip]

Archive with 1 entries (1 files):
- molecules-1570505-supplementary.pdf
